# Supplementary material for: Hyphal Growth and Conidia Germination Are Induced by Phytohormones in the Root Colonizing and Plant Growth Promoting Fungus Metarhizium guizhouense
Source: J Fungi (Basel). 2023 Sep 19;9(9):945. doi: 10.3390/jof9090945 (PMC10532501; doi:10.3390/jof9090945)
Supplement: Supplementary file 1 [file jof-09-00945-s001.zip]

Archive with 1 entries (1 files):
- jof-2577641-supplementary.pdf
